# Supplementary material for: Transgenerational Effects of Prenatal Endocrine Disruption on Reproductive and Sociosexual Behaviors in Sprague Dawley Male and Female Rats
Source: Toxics. 2022 Jan 20;10(2):47. doi: 10.3390/toxics10020047 (PMC8875130; doi:10.3390/toxics10020047)
Supplement: Supplementary file 1 [file toxics-10-00047-s001.zip]

Archive with 1 entries (1 files):
- toxics-1517947-supplementary.xlsx
